# Supplementary material for: Microbial response to single-cell protein production and brewery wastewater treatment
Source: Microb Biotechnol. 2014 May 16;8(1):65–76. doi: 10.1111/1751-7915.12128 (PMC4321374; doi:10.1111/1751-7915.12128)
Supplement: Supplementary file 1 [file mbt20008-0065-sd1.zip]

Archive with 2 entries (2 files):
- Supplemental Information.docx
- Supplemental Information.pdf
